# Supplementary material for: Dysbiosis of the Gut–Lung Axis and Its Immune Correlates During Pulmonary Cryptococcus neoformans Infection
Source: J Fungi (Basel). 2026 Feb 25;12(3):163. doi: 10.3390/jof12030163 (PMC13027605; doi:10.3390/jof12030163)
Supplement: Supplementary file 1 [file jof-12-00163-s001.zip]

Archive with 1 entries (1 files):
- jof-4086627-Supplementary.pdf
